# Supplementary material for: Evidence Based Gait Analysis Interpretation Tools (EB-GAIT) treatment recommendation and outcome prediction models to support decision-making based on clinical gait analysis data
Source: PLoS One. 2025 Jul 29;20(7):e0328036. doi: 10.1371/journal.pone.0328036 (PMC12306754; doi:10.1371/journal.pone.0328036)
Supplement: S4 Treatment Recommendation Models.zip — (ZIP) [file pone.0328036.s004.zip]

Archive with 14 entries (13 files):
- Treatment Recommendation Models/
- Treatment Recommendation Models/ReadMe.txt
- Treatment Recommendation Models/treatment_Adductor_Release.rds
- Treatment Recommendation Models/treatment_DFEO_Patellar_Advance.rds
- Treatment Recommendation Models/treatment_Femoral_Derotation_Osteotomy.rds
- Treatment Recommendation Models/treatment_Foot_and_Ankle_Bone.rds
- Treatment Recommendation Models/treatment_Foot_and_Ankle_Soft_Tissue.rds
- Treatment Recommendation Models/treatment_Gastroc_Soleus_Lengthening.rds
- Treatment Recommendation Models/treatment_Hams_Lengthening.rds
- Treatment Recommendation Models/treatment_Neural_Rhizotomy.rds
- Treatment Recommendation Models/treatment_Patellar_Advance.rds
- Treatment Recommendation Models/treatment_Psoas_Release.rds
- Treatment Recommendation Models/treatment_Rectus_Transfer.rds
- Treatment Recommendation Models/treatment_Tibial_Derotation_Osteotomy.rds
