# Supplementary material for: Evidence Based Gait Analysis Interpretation Tools (EB-GAIT) treatment recommendation and outcome prediction models to support decision-making based on clinical gait analysis data
Source: PLoS One. 2025 Jul 29;20(7):e0328036. doi: 10.1371/journal.pone.0328036 (PMC12306754; doi:10.1371/journal.pone.0328036)
Supplement: S4 Treatment Recommendation Models.zip — (ZIP) [file pone.0328036.s004.zip › Treatment Recommendation Models/ReadMe.txt]

This collection of files accompanies the manuscript 
Evidence Based Gait Analysis Interpretation Tools (EB-GAIT): 
Treatment Recommendation and Outcome Prediction Models to Support Decision-Making Based on Clinical Gait Analysis Data
Michael H. Schwartz and Andrew G. Georgiadis

There are three types of files included:

treament_*.RDS are treatment recommendation (propensity) models
outcome_*.RDS are outcome prediction models
EBReport.html is a de-identified report for the case study presented in the manuscript

The treatment_* and outcome_* are BART models created with the bartMachine package version 1.3.4.1
These models contain sample data (e.g., outcome_GDI$X) that can be used to understand the input variables (naming/type) for the model.
Executing the line: predict(outcome_GDI, outcome_GDI$X) will give predictions for the change in GDI for each row of X.
Executing the line: predict(treatment_Neural_Rhizotomy, treatment_Neural_Rhizotomy$X) will give the predicted probability for each row of X
to undergo a Neural Rhizotomy (selective dorsal rhizotomy) under the historic standard of practice at Gillette Children's Hospital.
