# Supplementary material for: Evidence Based Gait Analysis Interpretation Tools (EB-GAIT) treatment recommendation and outcome prediction models to support decision-making based on clinical gait analysis data
Source: PLoS One. 2025 Jul 29;20(7):e0328036. doi: 10.1371/journal.pone.0328036 (PMC12306754; doi:10.1371/journal.pone.0328036)
Supplement: S5 Outcome Prediction Models.zip — (ZIP) [file pone.0328036.s005.zip]

Archive with 12 entries (11 files):
- Outcome Prediction Models/
- Outcome Prediction Models/outcome_ANK_DORS_0.rds
- Outcome Prediction Models/outcome_ANTEVERSION.rds
- Outcome Prediction Models/outcome_FAQT.rds
- Outcome Prediction Models/outcome_GDI.rds
- Outcome Prediction Models/outcome_ic_Ank_Ang_Sag.rds
- Outcome Prediction Models/outcome_KNEE_EXT.rds
- Outcome Prediction Models/outcome_maxsta_Hip_Ang_Cor.rds
- Outcome Prediction Models/outcome_meansta_Foo_Ang_Trn.rds
- Outcome Prediction Models/outcome_meansta_Kne_Ang_Trn.rds
- Outcome Prediction Models/outcome_POP_ANG_UNI.rds
- Outcome Prediction Models/ReadMe.txt
